# Supplementary material for: Mitogenomic phylogeny of Typhlocybinae (Hemiptera: Cicadellidae) reveals homoplasy in tribal diagnostic morphological traits
Source: Ecol Evol. 2022 Jun 6;12(6):e8982. doi: 10.1002/ece3.8982 (PMC9170537; doi:10.1002/ece3.8982)
Supplement: Supplementary file 7 — Table S1‐S5 [file ECE3-12-e8982-s004.xlsx]

## Sheet: Captions
Figure S1 Bayesian inference tree made using Phylobayes, based on the amino acid dataset (PCGs_faa). Numbers at each node represent Bayesian posterior probabilities estimated with CAT+GTR model of amino acid substitution.
Figure S2 Maximum-likelihood tree made using IQ-TREE, based on the amino acid dataset (PCGs_faa). First node numbers show SH‒aLRT values, and second node numbers show ultrafast bootstrap values with the ‘-mtInv+C60+FO+R’ mixture model.
Figure S3 Maximum-likelihood tree made using IQ-TREE under the patition schemes and best-fit models selected by IQ-TREE Model Finder, based on the amino acid dataset (PCGs_faa). First node numbers show SH‒aLRT values, and second node numbers show ultrafast bootstrap values.
Figure S4 Maximum-likelihood tree made using IQ-TREE under the patition schemes and best-fit models selected by IQ-TREE Model Finder, based on the amino acid dataset (PCGs12_fna). First node numbers show SH‒aLRT values, and second node numbers show ultrafast bootstrap values.
Figure S5 Maximum-likelihood tree made using IQ-TREE under the patition schemes and best-fit models selected by IQ-TREE Model Finder, based on the amino acid dataset (PCGs12_fna+2 rRNA). First node numbers show SH‒aLRT values, and second node numbers show ultrafast bootstrap values.
Figure S6 Ancestral character states reconstructions (ACSR) over 10,000 posterior trees, summarized on a Bayesian consensus tree using maximum-likelihood method. The images at right illustrate seven morphological characters: a, ocelli (white ball, present; black ball, absent); b, forewing appendix (white ball, present; black ball, absent); c, forewing closed anteapical cells (white ball, present;…
Table S1 Tribal classification of Typhylocybinae of different authors.
Table S2 Species information on leafhoppers used in this study.
Table S3 The P-distances of several controversal nodes in Typhlocybinae.
Table S4 Morphological characters coded in the ancestral character states reconstructions analysis.
Table S5 The partition schemes and best-fit models selection.

## Sheet: Table S1
Author&Year Classification	Distant, 1908	McAtee, 1926	Haupt, 1929	McAtee, 1934	Oman, 1949	Young, 1952	Mahmood, 1967	Metcalf, 1968	Mahmood & Ahmed, 1968	Dworakowska, 1979	Ahmed, 1983	Ruppel, 1987	Oman, 1990	Zhang, 1990	Hamilton, 1998	Gebicki & Szwedo, 2006	Balme, 2007	Dietrich, 2013a	Dietrich, 2005; Dietrich et al., 2017
Subfamily
Alebrinae	―	―	―	―	―	―	―	√	―	―	―	―	―	―	―	―	―	―	―
Cicadellinae	―	―	―	―	―	―	―	√	―	―	―	―	―	―	―	―	―	―	―
Empoascinae	―	―	√	―	―	―	―	―	―	―	―	―	―	―	―	―	―	―	―
Eupteryginae	―	√	√	―	―	―	―	―	―	―	―	―	―	―	―	―	―	―	―
Helioninae	―	―	√	―	―	―	―	―	―	―	―	―	―	―	―	―	―	―	―
Typhlocybinae	√	―	√	√	√	√	√	―	√	√	√	√	√	√	√	√	√	√	√
Tribe
Alebrini	―	√	―	√	√	√	√	―	√	√	√	√	√	√	―	√	√	√	√
Bakerini	―	―	―	―	―	―	√	―	√	―	―	√	―	―	―	―	―	―	―
Balbillini	―	―	―	―	―	―	―	―	―	―	―	―	―	―	√	―	―	―	―
Cicadellini	―	―	―	―	√	―	―	√	―	―	―	―	―	―	―	―	―	―	―
Dikraneurini	―	√	―	√	√	√	√	√	√	√	√	√	√	√	―	√	√	√	√
Empoascini	―	―	―	―	―	―	―	√	√	√	√	√	√	√	―	√	√	√	√
Erythroneurini	―	―	―	―	―	√	√	√	√	√	√	√	√	√	―	√	―	√	√
Eupterygini	―	√	―	√	√	―	―	―	―	―	―	√	―	―	―	―	―	―	―
Forcipatini	―	―	―	―	―	―	―	―	―	―	―	―	―	―	√	―	―	―	√
Helionini	―	―	―	―	―	―	―	√	―	―	―	√	√	―	―	―	―	―	―
Jorumini	―	√	―	√	―	―	―	―	―	―	―	√	√	―	―	√	―	―	―
Macroceratogoniini	―	―	―	―	―	―	―	―	―	―	―	―	―	―	√	―	―	―	―
Mileewnini	―	―	―	―	―	―	―	―	―	―	―	√	―	―	―	―	―	―	―
Neocoelidiini	―	―	―	―	―	―	―	―	―	―	―	―	―	―	√	―	―	―	―
Nirvanini	―	―	―	―	―	―	―	―	―	―	―	―	―	―	√	―	―	―	―
Paraboloponini	―	―	―	―	―	―	―	―	―	―	―	―	―	―	√	―	―	―	―
Protodikraneurini*	―	―	―	―	―	―	―	―	―	―	―	―	―	―	―	√	―	―	√
Pythamini	―	―	―	―	―	―	―	―	―	―	―	―	―	―	√	―	―	―	―
Typhlocybini	―	―	―	―	―	√	√	√	√	√	√	√	―	√	√	√	√	√	√
Zyginellini	―	―	―	―	―	―	―	―	―	√	―	√	√	√	―	√	―	―	√
Note. The asterisk indicates extinct group in Typhlocybinae.

## Sheet: Table S2
Subfamily/Tribe/Species		Species voucher	Size (bp)	PCGs	tRNA	rRNA	Accession number	Location
Evacanthinae	Evacanthus heimianus	/	15806	√	√	√	MG813486	China
	Sophonia linealis	/	13296	√	-2	-1	KX437723	China
Cicadellidae	Bothrogonia ferruginea	/	15262	√	√	√	KU167550	China
	Bothrogonia qiongana	GUGC-IDT-00200	15788	√	√	√	MT500855	China
	Cicadella viridis	GUGC-IDT-00518	15891	√	√	√	MK335936	China
	Cuerna septentrionalis	/	12420	√	-1	-2	MK251107	China
	Homalodisca vitripennis	/	15304	√	√	√	NC_006899	USA
Mileewinae	Mileewa albovittata	GUGC-IDT-00519	15079	√	√	√	MK138358	China
	Mileewa margheritae	GUGC-IDT-00520	15375	√	√	√	MT483998	China
	Mileewa ponta	GUGC-IDT-00521	15999	√	√	√	MT497465	China
Typhlocybinae
Alebrini	Shaddai sp.*	GUGC-IDT-00181	15987	√	√	√	MW284820	China: Guizhou
Dikraneurini	Michalowskiya breviprocessa*	GUGC-IDT-00182	15591	√	√	√	MW264489	China: Yunnan
	Uniformus sp.*	GUGC-IDT-00183	14440	√	√	√	MW272457	China: Hainan
	Uzeldikra longiprocessa*	GUGC-IDT-00184	14752	√	√	√	MW284821	China: Guizhou
Empoascini	Empoasca onukii	/	14607	√	√	√	NC_037210	China
	Empoasca sp.3	/	15067	√	√	√	MK251093	China
	Empoasca sp.2	/	12295	√	-1	-2	MK251099	China
	Empoasca sp.1	/	14452	√	√	√	MK251111	China
	Empoasca vitis	/	15154	√	√	√	NC_024838	China
	Ghauriana sinensis	GUGC-IDT-00190	15491	√	√	√	MN699874	China
	Kybos pura	/	14490	√	√	√	MK251088	China
Erythroneurini	Arboridia sp.	/	12472	√	-1	-2	MK251098	China
	Empoascanara sipra	/	14827	√	-1	√	MN604278	China
	Eratoneura flexibilis	/	15543	√	√	√	MK251094	China
	Erythroneura vitifex	/	13725	√	-1	-1	MK251100	China
	Illinigina sp.	/	14803	√	√	√	KY039129	China
	Mitjaevia protuberanta	/	15472	√	√	√	MN627216	China
	Zygina ordinaria	/	12327	√	-2	-2	MK251104	China
Typhlocybini	Agnesiella aldera*	GUGC-IDT-00174	14614	√	√	√	MW284835	China: Yunnan
	Agnesiella rita*	GUGC-IDT-00185	15256	√	√	√	MW284822	China: Yunnan
	Aguriahana juglandis*	GUGC-IDT-00186	14782	√	√	√	MW284823	China: Guizhou
	Aguriahana triangularis*	GUGC-IDT-00187	15053	√	√	√	MW284824	China: Guizhou
	Bolanusoides shaanxiensis	GUGC-IDT-00188	15274	√	√	√	MN661136	China: Guizhou
	Eurhadina cuii*	GUGC-IDT-00160	14804	√	√	√	MW284836	China: Sichuan
	Eurhadina exclamationis*	GUGC-IDT-00161	14812	√	√	√	MW284837	China: Guangdong
	Farynala dextra*	GUGC-IDT-00162	14427	√	√	√	MW284838	China: Hubei
	Farynala sinistra n. syn.	GUGC-IDT-00163	14396	√	√	√	/	China: Guizhou
	Hiratettix distanti*	GUGC-IDT-00164	16931	√	√	√	MW284839	China: Guizhou
	Hiratettix malaisei*	GUGC-IDT-00165	15665	√	√	√	MW284840	China: Guizhou
	Limassolla emmrichi*	GUGC-IDT-00166	14677	√	√	√	MW272458	China: Hainan
	Limassolla galewskii*	GUGC-IDT-00167	14749	√	√	√	MW284841	China: Guangxi
	Limassolla lingchuanensis	/	15716	√	√	√	NC_046037	China
	Opamata lipcowa*	GUGC-IDT-00168	14842	√	√	√	MW284842	China: Guangxi
	Paraahimia luodianensis	/	16497	√	√	√	NC_047464	China
	Paracyba sp.*	GUGC-IDT-00169	15407	√	√	√	MW284843	China: Guizhou
	Parafagocyba longa*	GUGC-IDT-00170	15699	√	√	√	MW284825	China: Sichuan
	Subtilissimia fulva sp. nov.*	GUGC-IDT-00171	14996	√	√	√	MW284826	China: Yunnna
	Subtilissimia pellicula sp. nov.*	GUGC-IDT-00172	14600	√	√	√	MW284827	China: Yunnna
	Thampoa tiani*	GUGC-IDT-00173	14793	√	√	√	MW284828	China: Guangdong
	Typhlocyba choui*	GUGC-IDT-00175	15391	√	√	√	MW284829	China: Guizhou
	Typhlocyba sp.	/	15223	√	√	√	KY039138	China
	Vatana ogromna*	GUGC-IDT-00176	15354	√	√	√	MW284830	China: Yunnna
	Warodia hoso*	GUGC-IDT-00177	15096	√	√	√	MW284831	China: Henan
	Warodia lineata*	GUGC-IDT-00178	14552	√	√	√	MW284832	China: Gansu
	Yangisunda tiani*	GUGC-IDT-00179	14531	√	√	√	MW284833	China: Guangdong
	Zorka agnesae*	GUGC-IDT-00180	16507	√	√	√	MW284834	China: Guizhou
	Zyginella minuta*	GUGC-IDT-00201	15544	√	√	√	MT488436	China: Guizhou
Note. The asterisk indicates newly sequence in this study. Lack of information and sequenced are indicated by the symbols '/' and '√', respectively.

## Sheet: Table S3
Species name_1	Species name_2	P-distance
		ATP6	ATP8	COX1	COX2	COX3	CYTB	ND1	ND2	ND3	ND4	ND4L	ND5	ND6
Subtilissimia fulva	Typhlocyba choui	0.227	0.359	0.221	0.259	0.239	0.225	0.179	0.311	0.246	0.269	0.222	0.218	0.261
Subtilissimia pellicula	Typhlocyba choui	0.237	0.372	0.217	0.261	0.239	0.218	0.184	0.312	0.239	0.856	0.225	0.222	0.275
Farynala dextra	Farynala sinistra	0.002	0.007	0.005	0.001	0.013	0.005	0.005	0.004	0.006	0.007	0.004	0.002	0.002
Aguriahana juglandis	Typhlocyba sp. (GenBank, KY039138)	0.025	0.033	0.012	0.014	0.021	0.021	0.004	0.125	0.011	0.009	0.014	0.015	0.014
Typhlocyba choui	Typhlocyba sp. (GenBank, KY039138)	0.252	0.393	0.184	0.196	0.217	0.201	0.182	0.282	0.226	0.247	0.195	0.213	0.234
Matsumurasca onukii (GenBank, NC_037210)	Empoasca vitis (GenBank, NC_ 024838)	0.002	0	0.003	0.01	0	0.004	0.006	0.042	0	0.008	0.018	0	0.012

## Sheet: Table S4
Species name	Character a	Character b	Character c	Character d	Character e	Character f	Character g	Character h
Eva_Evacanthus_heimianus_MG813486	0	0	0	0	0	0	0	0
Eva_Sophonia_linealis_KX437723	0	0	1	0	0	0	0	0
Cica_Bothrogonia_ferruginea_KU167550	0	0	0	0	0	0	0	0
Cica_Bothrogonia_qiongana_MT500855	0	0	0	0	0	0	0	0
Cica_Cicadella_viridis_MK335936	0	0	0	0	0	0	0	0
Cica_Cuerna_septentrionalis_MK251107	0	0	0	0	0	0	0	0
Cica_Homalodisca_vitripennis_NC_006899	0	0	0	0	0	0	0	0
Mile_Mileewa_albovittata_MK138358	0	0	0	0	0	0	0	0
Mile_Mileewa_margheritae_MT483998	0	0	0	0	0	0	0	0
Mile_Mileewa_ponta_MT497465	0	0	0	0	0	0	0	0
Ale_Shaddai_sp	0	0	1	0	0	0	0	0
Emp_Empoasca_onukii_NC037210	0	1	1	0	0	1	1	0
Emp_Empoasca_sp3	0	1	1	0	0	1	1	0
Emp_Empoasca_sp2	0	1	1	0	0	1	1	0
Emp_Empoasca_sp1	0	1	1	0	0	1	1	0
Emp_Empoasca_vitis_NC_024838	0	1	1	0	0	1	1	0
Emp_Ghauriana_sinensis_MN699874	0	1	1	0	0	0	1	0
Emp_Kybos_pura_MK251088	0	1	1	0	0	1	1	0
Dik_Michalowskiya_breviprocessa	1	1	1	0	0	0	1	0
Dik_Uzeldikra_longiprocessa	1	1	1	0	0	0	1	0
Dik_Uniformus_sp	1	1	1	0	0	0	1	0
Ery_Arboridia_sp_MK251098	1	1	1	1	1	0	1	0
Ery_Empoascanara_sipra_MN604278	1	1	1	1	1	0	1	0
Ery_Eratoneura_flexibilis_MK251094	1	1	1	1	1	0	1	0
Ery_Erythroneura_vitifex_MK251100	1	1	1	1	1	0	1	0
Ery_Illinigina_sp_KY039129	1	1	1	1	1	0	1	0
Ery_Mitjaevia_protuberanta_MN627216	1	1	1	1	1	0	1	0
Ery_Zygina_ordinaria_MK251104	1	1	1	1	1	0	1	0
Typ_Agnesiella_aldera	1	1	1	0	1	1	1	0
Typ_Agnesiella_rita	1	1	1	0	1	1	1	0
Typ_Aguriahana_juglandis	1	1	1	0	1	0	0	0
Typ_Aguriahana_triangularis	1	1	1	0	1	0	0	0
Typ_Bolanusoides_shaanxiensis_MN661136	1	1	1	0	1	0	1	0
Typ_Eurhadina_cuii	1	1	1	0	1	0	0	0
Typ_Eurhadina_exclamationis	1	1	1	0	1	0	0	0
Typ_Farynala_dextra	1	1	1	0	1	0	1	0
Typ_Farynala_sinistra	1	1	1	0	1	0	1	0
Typ_Hiratettix_distanti	0	1	1	0	1	0	1	0
Typ_Hiratettix_malaisei	0	1	1	0	1	0	1	0
Typ_Opmatata_lipcowa	1	1	1	0	1	0	1	0
Typ_Paracyba_sp	1	1	1	0	1	0	1	0
Typ_Parafagocyba_longa	1	1	1	0	1	0	1	0
Typ_Subtilissimia_fulva	1	1	1	0	1	0	1	0
Typ_Subtilissimia_pellicula	1	1	1	0	1	0	1	0
Typ_Thampoa_tiani	1	1	1	0	1	0	1	0
Typ_Typhlocyba_choui	1	1	1	0	1	0	1	0
Typ_Typhlocyba_sp_KY039138	1	1	1	0	1	0	?	0
Typ_Vatana_ogromna	1	1	1	0	1	0	1	0
Typ_Warodia_hoso	1	1	1	0	1	0	1	0
Typ_Warodia_lineata	1	1	1	0	1	0	1	0
Typ_Zorka_agnesae	1	1	1	0	1	0	1	0
Zyg_Limassolla_emmrichi	1	1	1	0	1	?	1	1
Zyg_Limassolla_galewskii	1	1	1	0	1	?	1	1
Zyg_Limassolla_lingchuanensis_MN605256	1	1	1	0	1	?	1	1
Zyg_Paraahimia_luodianensis_MN901449	1	1	1	0	1	?	1	1
Zyg_Yangisunda_tiani	1	1	1	0	1	?	1	1
Zyg_Zyginella_minuta_MT488436	1	1	1	0	1	?	1	1
Note. Char. a, ocelli (0, present; 1, absent); Char. b, forewing appendix (0, present; 1, absent); Char. c, forewing closed anteapical cell (0, present; 1, absent); Char. d, hind wing anal vein (0, bifurcated; 1, not fork); Char. e, hind wing with distal extension of CuA vein beyond submarginal vein (0, absent; 1, present); Char. f, hind wing CuA vein (0, bifurcated; 1, not forked); Char. g, hing…

## Sheet: Table S5
Table S5 The partition schemes and best-fit models selection
Matrices	Partitioned	Best model
PCGs_faa	charset 1=ATP6+ATP8+ND2+ND3+ND6 charset 2=COX1+COX2+COX3+CYTB charset 3=ND1+ND4+ND4L+ND5	mtZOA+F+R6 mtZOA+F+R6 mtZOA+F+R5
PCG12_fna	charset 1=ATP6+ATP8+ND2+ND3+ND6 charset 2=COX1+CYTB charset 3=COX2+COX3 charset 4=ND1+ND4+ND4L+ND5	GTR+F+I+G4 TIM+F+R5 TIM+F+I+G4 TVM+F+I+G4
PCG12_fna+rRNAs	charset 1=ATP6+ATP8+ND2+ND3+ND6 charset 2=COX1+CYTB charset 3=COX2+COX3 charset 4=ND1+ND4+ND4L+ND5 charset 5=l-rRNA+s-rRNA	GTR+F+I+G4 TIM+F+R5 TIM+F+I+G4 TVM+F+I+G4 TVM+F+I+G4
